# Supplementary material for: A Multimodal, SU-8 - Platinum - Polyimide Microelectrode Array for Chronic In Vivo Neurophysiology
Source: PLoS One. 2015 Dec 18;10(12):e0145307. doi: 10.1371/journal.pone.0145307 (PMC4684315; doi:10.1371/journal.pone.0145307)
Supplement: S1 Acute Data — Sampling rate: 20 kHz. It is an.avg file, compatible with the Neuroscan (Charlotte, NC, USA) software, compressed into a.zip file. (ZIP) [file pone.0145307.s001.zip]

Archive with 1 entries (1 files):
- thumb_acute.cnt
