# Supplementary material for: A Multimodal, SU-8 - Platinum - Polyimide Microelectrode Array for Chronic In Vivo Neurophysiology
Source: PLoS One. 2015 Dec 18;10(12):e0145307. doi: 10.1371/journal.pone.0145307 (PMC4684315; doi:10.1371/journal.pone.0145307)
Supplement: S1 Spike Data — Matlab can be used in order to open the.fig files and to extract the data. E.g. the file Rat1_ClusterAvg02.fig represents the average single unit waveforms of the 2nd cluster of Rat-1. Piled single unit waveforms of Rat-2 measured on channel 7 are stored in Rat2_ch07.fig. The unit of the data values is 1 μV. Sampling rate: 20 kHz. (ZIP) [file pone.0145307.s004.zip]

Archive with 16 entries (15 files):
- S6_data_spikes/
- S6_data_spikes/Rat1_ch01.fig
- S6_data_spikes/Rat1_ch07.fig
- S6_data_spikes/Rat1_ch10.fig
- S6_data_spikes/Rat1_ch11.fig
- S6_data_spikes/Rat1_ch15.fig
- S6_data_spikes/Rat1_ClusterAvg01.fig
- S6_data_spikes/Rat1_ClusterAvg02.fig
- S6_data_spikes/Rat1_ClusterAvg03.fig
- S6_data_spikes/Rat2_ch07.fig
- S6_data_spikes/Rat2_ch11.fig
- S6_data_spikes/Rat2_ch13.fig
- S6_data_spikes/Rat2_ch15.fig
- S6_data_spikes/Rat2_ClusterAvg01.fig
- S6_data_spikes/Rat2_ClusterAvg02.fig
- S6_data_spikes/Rat2_ClusterAvg03.fig
