# Supplementary material for: A Multimodal, SU-8 - Platinum - Polyimide Microelectrode Array for Chronic In Vivo Neurophysiology
Source: PLoS One. 2015 Dec 18;10(12):e0145307. doi: 10.1371/journal.pone.0145307 (PMC4684315; doi:10.1371/journal.pone.0145307)
Supplement: S1 Table — (XLSX) [file pone.0145307.s005.xlsx]

## Sheet: Depth MEA
Freq. [Hz]	Impedance mean [Ohm]	Impedance mean - Pt/Pt [Ohm]		Freq [Hz]	Phase avg [°]	Phase avg - Pt/Pt [°]
10080	77493.3	21563.3		10080	-66.1867	-8.96453
5672	122690	22724		5672	-71.2967	-9.65233
3171	200693	24082		3171	-75.174	-10.9343
1792	331173	25699.3		1792	-77.9673	-12.6633
998.3	559553	27566.7		998.3	-80.1213	-15.1393
564.2	943100	29645.3		564.2	-81.4653	-19.3053
315.5	1.61273e+06	32834.7		315.5	-82.4273	-26.5247
177.6	2752800	38823.3		177.6	-83.0827	-36.8047
100.4	4.68313e+06	50643.3		100.4	-83.9567	-48.614
56.25	8075600	73769.3		56.25	-83.9773	-59.85
31.25	1.40327e+07	117041		31.25	-83.868	-68.7667
17.76	23870000	190820		17.76	-83.552	-74.7233
9.931	41042000	323433		9.931	-83.4507	-78.644
5.634	6.94887e+07	547000		5.634	-82.4233	-80.8473
3.159	1.18037e+08	939680		3.159	-81.204	-81.8293
1.768	1.98933e+08	1618500		1.768	-79.8727	-81.858
0.999	3.28587e+08	2.76393e+06		0.999	-79.2393	-81.1713
Channels:	ZCURVE (Thumb03-s01.dta)	ZCURVE (Thumb03-s01-pt.dta)	ZCURVE (Thumb03-s02.dta)	ZCURVE (Thumb03-s02-pt.dta)	ZCURVE (Thumb03-s03.dta)	ZCURVE (Thumb03-s03-pt.dta)	ZCURVE (Thumb03-s04.dta)	ZCURVE (Thumb03-s04-pt.dta)	ZCURVE (Thumb03-s05.dta)	ZCURVE (Thumb03-s05-pt.dta)	ZCURVE (Thumb03-s06.dta)	ZCURVE (Thumb03-s06-pt.dta)	ZCURVE (Thumb03-s07.dta)	ZCURVE (Thumb03-s07-pt.dta)	ZCURVE (Thumb03-s08.dta)	ZCURVE (Thumb03-s08-pt.dta)	ZCURVE (Thumb03-s09.dta)	ZCURVE (Thumb03-s09-pt.dta)	ZCURVE (Thumb03-s10.dta)	ZCURVE (Thumb03-s10-pt.dta)	ZCURVE (Thumb03-s11.dta)	ZCURVE (Thumb03-s11-pt.dta)	ZCURVE (Thumb03-s12.dta)	ZCURVE (Thumb03-s12-pt.dta)	ZCURVE (Thumb03-s13.dta)	ZCURVE (Thumb03-s13-pt.dta)	ZCURVE (Thumb03-s14.dta)	ZCURVE (Thumb03-s14-pt.dta)	ZCURVE (Thumb03-s15.dta)	ZCURVE (Thumb03-s15-pt.dta)	Y2 - ZCURVE (Thumb03-s01.dta)	Y2 - ZCURVE (Thumb03-s01-pt.dta)	Y2 - ZCURVE (Thumb03-s02.dta)	Y2 - ZCURVE (Thumb03-s02-pt.dta)	Y2 - ZCURVE (Thumb03-s03.dta)	Y2 - ZCURVE (Thumb03-s03-pt.dta)	Y2 - ZCURVE (Thumb03-s04.dta)	Y2 - ZCURVE (Thumb03-s04-pt.dta)	Y2 - ZCURVE (Thumb03-s05.dta)	Y2 - ZCURVE (Thumb03-s05-pt.dta)	Y2 - ZCURVE (Thumb03-s06.dta)	Y2 - ZCURVE (Thumb03-s06-pt.dta)	Y2 - ZCURVE (Thumb03-s07.dta)	Y2 - ZCURVE (Thumb03-s07-pt.dta)	Y2 - ZCURVE (Thumb03-s08.dta)	Y2 - ZCURVE (Thumb03-s08-pt.dta)	Y2 - ZCURVE (Thumb03-s09.dta)	Y2 - ZCURVE (Thumb03-s09-pt.dta)	Y2 - ZCURVE (Thumb03-s10.dta)
Freq. [Hz]	Impedance [Ohm]	Impedance [Ohm]	Impedance [Ohm]	Impedance [Ohm]	Impedance [Ohm]	Impedance [Ohm]	Impedance [Ohm]	Impedance [Ohm]	Impedance [Ohm]	Impedance [Ohm]	Impedance [Ohm]	Impedance [Ohm]	Impedance [Ohm]	Impedance [Ohm]	Impedance [Ohm]	Impedance [Ohm]	Impedance [Ohm]	Impedance [Ohm]	Impedance [Ohm]	Impedance [Ohm]	Impedance [Ohm]	Impedance [Ohm]	Impedance [Ohm]	Impedance [Ohm]	Impedance [Ohm]	Impedance [Ohm]	Impedance [Ohm]	Impedance [Ohm]	Impedance [Ohm]	Impedance [Ohm]	Phasedegree [°]	Phasedegree [°]	Phasedegree [°]	Phasedegree [°]	Phasedegree [°]	Phasedegree [°]	Phasedegree [°]	Phasedegree [°]	Phasedegree [°]	Phasedegree [°]	Phasedegree [°]	Phasedegree [°]	Phasedegree [°]	Phasedegree [°]	Phasedegree [°]	Phasedegree [°]	Phasedegree [°]	Phasedegree [°]	Phasedegree [°]
10080	56740	21850	93950	17960	79180	23010	79310	19440	77260	23120	80800	20310	74820	26210	77000	22430	74960	21600	88600	20430	74640	23420	76150	20220	74930	21720	77500	19730	76560	22000	-62.6	-4.98	-68.18	-7.042	-66.52	-11.35	-67.57	-8.082	-66.43	-10.52	-67.16	-7.819	-65.75	-17.34	-67.02	-11.87	-65.89	-7.901	-66.94
5672	88950	22580	149100	18700	125300	24660	126400	20310	122400	24550	128400	21180	118200	29390	122600	23970	118800	22480	139800	21300	117700	24730	120900	20960	118300	22630	122800	20430	120700	22990	-69.74	-6.798	-71.86	-8.197	-71.24	-11.54	-72.24	-8.866	-71.37	-10.77	-71.95	-8.661	-71.01	-17.32	-72.08	-12.3	-71.32	-8.537	-71.01
3171	146100	23560	242400	19620	204300	26390	207600	21370	200100	26100	210500	22260	193300	32700	201400	25760	194800	23610	226600	22390	192600	26210	198600	21930	193700	23760	201200	21370	197200	24200	-75.03	-8.765	-74.65	-9.949	-74.85	-12.23	-75.88	-10.33	-75.14	-11.71	-75.58	-10.19	-75.02	-17.45	-75.8	-13.48	-75.42	-9.774	-74.19
1792	243800	24750	395900	20840	335900	28350	343400	22700	330300	27890	347900	23640	318900	36220	333700	27920	322500	25010	369900	23730	318100	27900	329000	23150	320200	25130	332800	22570	325300	25690	-78.51	-10.98	-76.92	-12.3	-77.63	-13.39	-78.38	-12.25	-77.97	-13.19	-78.29	-12.17	-77.96	-17.93	-78.58	-15.08	-78.25	-11.5	-76.66
998.3	416800	26130	660600	22600	565800	30500	581400	24260	557500	29870	588500	25250	539300	39900	566100	30330	546000	26870	618000	25550	538600	29690	557700	24600	542500	26670	564000	24000	550500	27280	-81.03	-14.12	-78.75	-15.31	-79.75	-15.16	-80.47	-14.89	-80.05	-15.54	-80.35	-14.81	-80.23	-19.21	-80.62	-17.33	-80.4	-13.84	-78.75
564.2	710000	27770	1101000	24890	950600	32610	981300	25970	939100	32020	993800	26990	910400	43690	957300	32940	922400	29170	1031000	27830	909300	31640	942500	26190	915800	28380	952800	25560	929200	29030	-82.39	-19.3	-80.04	-18.48	-81.1	-18.7	-81.75	-19.32	-81.42	-19.94	-81.67	-19.29	-81.61	-22.64	-81.88	-21.64	-81.75	-16.69	-80.13
315.5	1226000	30690	1863000	27600	1622000	35650	1680000	28620	1606000	35500	1701000	29750	1559000	49530	1641000	37190	1581000	32090	1748000	30770	1559000	34890	1615000	28810	1569000	31380	1632000	28090	1589000	31960	-83.22	-28.02	-81.04	-22.64	-82.14	-25.71	-82.66	-27.2	-82.38	-27.88	-82.62	-27.26	-82.6	-29.45	-82.81	-29.27	-82.68	-20.54	-81.24
177.6	2107000	36780	3151000	31130	2763000	41560	2872000	33910	2740000	42420	2907000	35310	2665000	60300	2807000	45300	2704000	35770	2962000	34520	2666000	41680	2761000	34330	2683000	37780	2789000	33340	2715000	38220	-83.67	-40.02	-81.83	-29.47	-82.88	-36.42	-83.29	-38.6	-83.05	-39.06	-83.27	-38.74	-83.28	-38.5	-83.43	-39.16	-83.31	-26.39	-82.07
100.4	3602000	49510	5319000	37310	4695000	53810	4891000	44900	4661000	56490	4952000	46890	4541000	79540	4785000	60180	4606000	41530	5009000	40320	4542000	55800	4703000	46000	4569000	51290	4751000	44530	4621000	51550	-84.33	-53.04	-82.88	-39.66	-83.85	-49.21	-84.17	-51.6	-83.94	-51.42	-84.15	-51.69	-84.18	-47.57	-84.28	-49.23	-84.14	-35.45	-83.11
56.25	6230000	75090	9114000	49890	8091000	78870	8443000	67150	8035000	84160	8552000	70190	7842000	112600	8268000	86780	7951000	52930	8598000	51570	7842000	83790	8117000	69470	7884000	78330	8198000	67260	7969000	78460	-84.09	-64.35	-83.07	-51.76	-83.96	-61.47	-84.19	-63.49	-83.98	-62.4	-84.18	-63.32	-84.2	-55.74	-84.28	-58.28	-84.15	-47.6	-83.29
31.25	10840000	123400	15750000	74780	14060000	127200	14690000	109700	13960000	135400	14880000	114200	13640000	168700	14400000	133200	13830000	76490	14880000	74450	13640000	135900	14110000	113500	13710000	129100	14250000	110300	13850000	129300	-83.73	-72.32	-83.13	-62.86	-83.93	-70.86	-84.1	-72.25	-83.9	-70.45	-84.07	-71.87	-84.11	-62.82	-84.17	-65.69	-84.02	-60.13	-83.34
17.76	18450000	205900	26690000	118900	23910000	210900	25010000	183000	23750000	221500	25340000	189700	23250000	258900	24530000	209100	23550000	119900	25220000	116200	23210000	224400	24010000	188100	23330000	215500	24250000	184100	23550000	216200	-83.15	-76.94	-82.98	-70.84	-83.74	-76.76	-83.79	-77.57	-83.61	-75.67	-83.78	-77.19	-83.8	-68.46	-83.84	-71.34	-83.68	-69.72	-83.16
9.931	31660000	357600	45720000	199700	41170000	362000	43060000	314900	40830000	375100	43630000	325500	40030000	415300	42240000	343200	40520000	201100	43340000	193600	39900000	383200	41300000	321600	40100000	370500	41680000	316300	40450000	371900	-82.82	-79.38	-83.02	-76.21	-83.76	-80.35	-83.76	-80.72	-83.59	-79.22	-83.71	-80.45	-83.75	-73.37	-83.75	-76.02	-83.54	-76.33	-83.13
5.634	53450000	609300	77230000	337300	69800000	617500	73050000	536900	69170000	634400	73980000	554400	67850000	678600	71690000	571100	68610000	341800	73260000	325900	67530000	650300	69970000	545500	67870000	630200	70460000	538400	68410000	633400	-81.49	-80.25	-82.11	-79.26	-82.85	-82.21	-82.8	-82.23	-82.63	-81.27	-82.69	-82.08	-82.76	-77.33	-82.73	-79.3	-82.46	-80.21	-82.21
3.159	90360000	1042000	130800000	580700	118900000	1066000	124300000	926200	117600000	1091000	125800000	955800	115600000	1148000	122100000	976700	116600000	594300	124200000	561000	114800000	1119000	118800000	936800	115200000	1083000	119500000	924700	116000000	1090000	-79.94	-79.91	-80.99	-80.77	-81.82	-82.94	-81.64	-82.72	-81.51	-82.12	-81.46	-82.66	-81.58	-80.04	-81.51	-81.26	-81.21	-82.31	-81.03
1.768	151400000	1787000	219700000	1003000	201300000	1842000	210100000	1595000	198500000	1876000	212400000	1649000	195300000	1971000	206000000	1680000	196300000	1041000	209200000	974500	193700000	1926000	200100000	1608000	194000000	1861000	200900000	1591000	195100000	1873000	-78.2	-78.64	-79.87	-81.28	-80.64	-82.89	-80.36	-82.51	-80.33	-82.04	-80.17	-82.42	-80.28	-81.39	-80.08	-81.99	-79.87	-83.14	-79.8
0.999	247400000	3321000	363000000	1712000	333500000	3134000	348500000	2706000	329200000	3185000	351600000	2791000	323800000	3345000	340800000	2848000	324300000	1797000	345000000	1673000	320000000	3255000	329200000	2716000	319800000	3136000	330800000	2680000	321900000	3160000	-76.79	-76.7	-79.5	-81.01	-80.37	-82.08	-79.84	-81.63	-79.83	-81.39	-79.45	-81.72	-79.82	-81.54	-79.56	-81.82	-79.17	-83.15	-79.17
[truncated: 11 more columns]

## Sheet: Surface MEA
Freq. [Hz]	Impedance MEAN [Ohm]		Freq [Hz]	Phase avg [°]
10080	4362.5		10080	-32.9038
5672	5463.12		5672	-44.28
3171	7604		3171	-55.6375
1792	11477.5		1792	-64.9887
998.3	18590		998.3	-72.0562
564.2	30722.5		564.2	-76.725
315.5	52147.5		315.5	-79.7662
177.6	88766.2		177.6	-81.66
100.4	151050		100.4	-82.8187
56.25	260212		56.25	-83.5337
31.25	452438		31.25	-83.9237
17.76	770300		17.76	-84.05
9.931	1331375		9.931	-83.9475
5.634	2265250		5.634	-83.6788
3.159	3891500		3.159	-83.2587
1.768	6669250		1.768	-82.6525
0.999	11246250		0.999	-82.0125
Channels:	ZCURVE (Thumb03-s17.dta)	ZCURVE (Thumb03-s18.dta)	ZCURVE (Thumb03-s19.dta)	ZCURVE (Thumb03-s20.dta)	ZCURVE (Thumb03-s21.dta)	ZCURVE (Thumb03-s22.dta)	ZCURVE (Thumb03-s23.dta)	ZCURVE (Thumb03-s24.dta)		Y2 - ZCURVE (Thumb03-s17.dta)	Y2 - ZCURVE (Thumb03-s18.dta)	Y2 - ZCURVE (Thumb03-s19.dta)	Y2 - ZCURVE (Thumb03-s20.dta)	Y2 - ZCURVE (Thumb03-s21.dta)	Y2 - ZCURVE (Thumb03-s22.dta)	Y2 - ZCURVE (Thumb03-s23.dta)	Y2 - ZCURVE (Thumb03-s24.dta)
Freq. [Hz]	Impedance [Ohm]	Impedance [Ohm]	Impedance [Ohm]	Impedance [Ohm]	Impedance [Ohm]	Impedance [Ohm]	Impedance [Ohm]	Impedance [Ohm]	Frekvencia [Hz]	phasedegree [°]	phasedegree [°]	phasedegree [°]	phasedegree [°]	phasedegree [°]	phasedegree [°]	phasedegree [°]	phasedegree [°]
10080	3869	4176	3930	3926	3911	4044	6770	4274	10080	-35.63	-37.28	-34.19	-34.28	-34.85	-34.03	-17.92	-35.05
5672	5005	5487	5029	5029	5030	5163	7460	5502	5672	-47.48	-48.39	-46.26	-46.42	-46.78	-45.93	-27.37	-45.61
3171	7203	7926	7188	7198	7213	7353	9003	7748	3171	-58.77	-58.76	-57.89	-58.09	-58.29	-57.55	-39.91	-55.84
1792	11150	12190	11090	11120	11140	11300	12180	11650	1792	-67.66	-66.83	-66.94	-67.21	-67.28	-66.72	-53	-64.27
998.3	18350	19830	18200	18290	18320	18540	18550	18640	998.3	-74.08	-72.84	-73.41	-73.88	-73.75	-73.4	-64.36	-70.73
564.2	30610	32730	30280	30510	30470	30840	29920	30420	564.2	-78.23	-76.83	-77.74	-78.04	-77.78	-77.71	-72.23	-75.24
315.5	52260	55300	51590	52100	51920	52520	50420	51070	315.5	-80.9	-79.5	-80.41	-80.74	-80.42	-80.47	-77.4	-78.29
177.6	89400	93680	87980	89030	88490	89650	85840	86060	177.6	-82.59	-81.27	-82.05	-82.4	-82.05	-82.2	-80.47	-80.25
100.4	152800	158800	149800	152000	150600	152900	146400	145100	100.4	-83.64	-82.43	-83.03	-83.41	-83.08	-83.25	-82.22	-81.49
56.25	264500	272800	257900	262400	259600	264000	252500	248000	56.25	-84.28	-83.19	-83.69	-84.02	-83.76	-83.88	-83.17	-82.28
31.25	461900	473200	448300	457400	452000	459700	438600	428400	31.25	-84.61	-83.63	-84.14	-84.35	-84.14	-84.17	-83.65	-82.7
17.76	789200	804700	764200	780000	770200	783900	745300	724900	17.76	-84.71	-83.8	-84.34	-84.46	-84.27	-84.2	-83.87	-82.75
9.931	1370000	1389000	1324000	1351000	1332000	1355000	1287000	1243000	9.931	-84.61	-83.7	-84.28	-84.37	-84.2	-84.01	-83.92	-82.49
5.634	2339000	2359000	2257000	2304000	2272000	2304000	2190000	2097000	5.634	-84.36	-83.44	-84.04	-84.11	-83.94	-83.67	-83.86	-82.01
3.159	4037000	4043000	3885000	3971000	3910000	3953000	3769000	3564000	3.159	-83.93	-83.03	-83.64	-83.68	-83.54	-83.3	-83.63	-81.32
1.768	6943000	6911000	6670000	6819000	6710000	6779000	6489000	6033000	1.768	-83.36	-82.55	-83.1	-83.07	-82.87	-82.76	-83.1	-80.41
0.999	11780000	11660000	11270000	11540000	11320000	11420000	10960000	10020000	0.999	-82.61	-82	-82.3	-82.42	-82.29	-82.27	-82.58	-79.63

## Sheet: export graph
Source data for depth and surface electrodes can be found on previous pages of this file
