# Supplementary material for: A Multimodal, SU-8 - Platinum - Polyimide Microelectrode Array for Chronic In Vivo Neurophysiology
Source: PLoS One. 2015 Dec 18;10(12):e0145307. doi: 10.1371/journal.pone.0145307 (PMC4684315; doi:10.1371/journal.pone.0145307)
Supplement: S2 Table — Its first page contains the data obtained by depth electrodes (Fig 8B). Its second page contains data obtained by surface electrodes (Fig 8A). (XLSX) [file pone.0145307.s006.xlsx]

## Sheet: Depth
	Rat-1 (original name: ThumbRat02)					SU amplitude				SU SNAR					Rat-2 (original name: ThumbRat04)					SU amplitude				SU SNAR
	operated:		day	week	SU yield	Average	SD	Avg+SE	AVG-SE	Average	SD	AVG+SE	AVG-SE		operated:		day	week	SU yield	Average	SD	Avg+SE	AVG-SE	Average	SD	AVG+SE	AVG-SE
	2015-03-13														2015-04-23
	recordings:														recordings:
	2015-03-16		3	0	4	29.8098	13.7409	36.6802	22.9393	4.25863	1.67096	5.09411	3.42315		2015-04-27		4	0	6	48.4622	4.86572	50.4486	46.4757	3.09176	0.205887	3.17582	3.00771
	2015-03-23		10	1	4	33.6586	1.69359	34.5054	32.8118	2.75466	0.136034	2.82268	2.68665		2015-05-05		12	1	4	56.9005	9.25935	61.5301	52.2708	3.14386	0.455901	3.37181	2.91591
	2015-03-30		17	2	6	34.0387	1.41517	34.6164	33.461	2.72953	0.198806	2.8107	2.64837		2015-05-13		20	2	6	44.0137	4.08755	45.6824	42.345	2.82763	0.329077	2.96198	2.69329
	2015-04-06		24	3	7	36.4182	1.46406	36.9716	35.8648	2.71968	0.2311	2.80703	2.63233		2015-05-15		22	3	6	44.3057	3.58553	45.7695	42.8419	2.81462	0.512721	3.02393	2.6053
	2015-04-20		38	5	7	37.6512	1.37665	38.1715	37.1309	2.63335	0.198765	2.70848	2.55823		2015-06-01		39	5	5	45.0315	5.24746	47.3782	42.6848	2.85537	0.562607	3.10698	2.60376
	2015-05-04		52	7	7	38.6878	11.3984	42.996	34.3797	3.16566	1.50552	3.73469	2.59662		2015-06-15		53	7	6	44.2064	4.32668	45.9727	42.44	2.65127	0.200098	2.73296	2.56958
	2015-05-20		68	9	5	43.5734	5.29096	45.9396	41.2072	2.80124	0.788634	3.15393	2.44855		2015-06-26		64	9	4	25.0813	3.3345	26.7486	23.4141	2.42301	0.34691	2.59646	2.24955
	2015-06-01		80	11	7	36.0572	1.0826	36.4664	35.6481	2.74435	0.215153	2.82567	2.66303		2015-07-15		83	11	6	40.2238	2.97508	41.4384	39.0092	2.53928	0.242424	2.63825	2.44031
	2015-06-29		108	15	5	47.0359	3.75402	48.7147	45.357	4.69424	1.48827	5.35982	4.02867		2015-08-10		109	15	5	42.4329	3.26181	43.8916	40.9742	2.67362	0.162357	2.74623	2.60101

## Sheet: ECoG
Average amplitude spectral density of ECoG channels, generated with NeuroScan 4
	Decimation, new sampling rate: 200 Hz	> generating …_eocg_dec.cnt files (in the raw signal folder)
	Epoching	No trigger
		16384 points
		> generating epoch files
	Averaging	frequency domain
		scaling: amplitude
		> generating ecog_spectr files
	Average band	averaged freq.: 0-4 Hz ("Delta")
		> generating band.dat files > imported into this excel sheet
			Avg. Amplitude spectral density0-4 Hz
Rat1-Rec2015.03.16
	channel no.:	1	4.444
		2	4.248
		3	4.379
		4	5.715
		5	5.034
		6	5.897
		7	6.618
		8	5.746
			5.26013	average
			0.305029	standard error
Rat1-Rec2015.03.23
			6.543
			6.262
			6.574
			6.523
			6.882
			6.478
			6.765
			6.707
			6.59175
			0.0676962
Rat1-Rec2015.03.30
			6.09
			6.173
			6.228
			6.406
			7.132
			6.542
			7.046
			6.668
			6.53562
			0.138566
Rat1-Rec2015.04.06
			3.806
			3.719
			3.934
			4.15
			4.291
			4.158
			5.194
			4.316
			4.196
			0.162088
Rat1-Rec2015.04.20
			5.925
			5.97
			6.058
			5.934
			6.04
			5.913
			6.106
			6.075
			6.00263
			0.0267995
Rat1-Rec2015.05.04
			3.548
			3.899
			3.602
			3.787
			4.299
			3.953
			4.225
			4.133
			3.93075
			0.0981833
Rat1-Rec2015.05.20
			5.809
			6.396
			6.065
			6.457
			6.973
			6.405
			7.486
			6.685
			6.5345
			0.184634
Rat1-Rec2015.06.01
			5.623
			6.041
			5.76
			5.925
			6.326
			5.867
			7.378
			6.217
			6.14213
			0.194357
Rat1-Rec2015.06.29
			5.901
			5.85
			5.868
			6.069
			6.437
			5.85
			6.97
			6.507
			6.1815
			0.146529
Rat2-Rec2015.04.27
			4.685
			4.698
			4.831
			4.562
			4.374
			4.601
			4.31
			5.017
			4.63475
			0.0813984
Rat2-Rec2015.05.05
			4.738
			4.753
			4.796
			4.69
			4.336
			4.829
			4.4
			5.273
			4.72687
			0.101353
Rat2-Rec2015.05.13
			4.848
			4.852
			4.572
			4.545
			4.136
			4.678
			4.349
			4.897
			4.60963
			0.094554
Rat2-Rec2015.05.15
			4.294
			4.281
			4.51
			4.426
			4.239
			4.399
			4.254
			4.544
			4.36837
			0.0418641
Rat2-Rec2015.06.01
			4.311
			4.335
			4.423
			4.453
			4.151
			4.432
			4.233
			4.575
			4.36413
			0.0475708
Rat2-Rec2015.06.15
			4.445
			4.474
			4.562
			4.568
			4.106
			4.698
			4.468
			4.672
			4.49913
			0.0650839
Rat2-Rec2015.06.26
			4.924
			4.909
			4.561
			4.627
			4.527
			4.473
			4.544
			4.282
			4.60587
			0.0765493
Rat2-Rec2015.07.15
			4.639
			4.789
			4.414
			4.573
			4.455
			4.407
			4.394
			4.275
			4.49325
			0.0579004
Rat2-Rec2015.08.10
			4.917
			5.15
			4.876
			4.813
			4.876
			4.515
			4.855
			4.344
			4.79325
			0.0886135
